# Supplementary material for: circSLC41A1 Resists Porcine Granulosa Cell Apoptosis and Follicular Atresia by Promoting SRSF1 through miR-9820-5p Sponging
Source: Int J Mol Sci. 2022 Jan 28;23(3):1509. doi: 10.3390/ijms23031509 (PMC8836210; doi:10.3390/ijms23031509)
Supplement: Supplementary file 1 [file ijms-23-01509-s001.zip]

Archive with 1 entries (1 files):
- ijms-1548522-supplementary.pdf
